# Supplementary material for: Pre-pregnancy BMI, gestational weight gain and birth outcomes in Lebanon and Qatar: Results of the MINA cohort
Source: PLoS One. 2019 Jul 2;14(7):e0219248. doi: 10.1371/journal.pone.0219248 (PMC6605672; doi:10.1371/journal.pone.0219248)
Supplement: S2 Appendix — (XLSX) [file pone.0219248.s002.xlsx]

## Sheet: MINA - LEB_QATAR
MERGED_ID	JAD_C_Gest_age	JAD_C_preterm	Gestional_Age_Classification	JAD_C_Wt_birth_kg	JAD_C_Length_birth	V1_Maternal_Age	V1_Maternal_Age_Br1	V1_Maternal_Age_Br2_OR	Country_of_Origin	Country_of_Origin_Br_OR	V1_Nb_of_Children_Br2	V1_Nb_of_Children_Br2_OR	V1_M_Edu_Br	V1_M_Edu_Br_OR	V1_M_Occ_Br	V1_M_Occ_Br_OR	V1_Husb_Related_Br	V1_Husb_Related_Br_OR	V1_Income_Br	V1_Breakfast_prepregnancy_Br	V1_Breakfast_prepregnancy_OR	V1_V2_V3_Breakfast_pregnancy_Br	V1_V2_V3_Breakfast_pregnancy_OR	V2_Total_Activity_Light_Intensity_Above_week_Br	V2_Total_Activity_Light_Intensity_Above_week_Br_OR	V1_Smoke_Prepregnancy_No_numeric_OR	V1_V2_V3_Smoke_pregnancy_No_numeric_OR	V1_PrePreg_BMI_Br2	BMI_prepregnancy_Br2_OR	GWG_Br	GWG_OR	V1_Supp_Folate_prepregnancy_Br	V1_Supp_Folate_prepregnancy_OR	V1_V2_V3_Supp_Folate_pregnancy_Br	V1_V2_V3_Supp_Folate_pregnancy_OR	V1_Husb_Edu_Br	V1_Husb_Edu_Br_OR	V1_Husb_Age	JAD_C_Wt_birth_kg_BR	Loss_to_FollowUP
L_1						26	2	2	1	2	1	2	2	1	2	1	1	1	2	1	1	2	2	2	2	1	1	1	2			1	2	1	2	1	2	33		1
L_10						36	3	1	1	2	2	1	1	2	2	1	2	2	1	1	1	1	1	1	3	1	1	2	1			1	2	2	1	1	2	43		0
L_100	37	2				28	2	1	1	2	2	1	1	2	2	1	2	2		2	2	2	2	1	3	2	2	1	2	1	2	1	2	2	1	1	2	27		1
L_101	39	2	2	2.85	48	26	2	2	1	2	2	1	1	2			2	2		1	1	1	1	1	3	1	1	2	1	3	3	1	2	2	1	1	2	35	2	1
L_102	36	1	2	2.75	45	32	3	1	1	2	2	1	2	1	1	2	2	2	3	2	2	2	2	3	1	1	1					2	1	2	1	2	1	36	2	1
L_103	39	2	2	3.3	48.5	27	2	2	1	2	1	2	2	1	2	1	2	2	2	1	1	1	1	2	2	1	1	2	1	3	3	1	2	2	1	2	1	25	2	1
L_104	36	1	1	1.7	47	23	1	2	1	2	1	2	2	1	1	2	2	2	3	1	1	1	1	2	2	1	1	1	2	2	1	1	2	2	1	2	1	25	1	1
L_105	38	2	2	3.25	49	22	1	2	1	2	2	1	1	2	2	1	2	2	1	1	1	1	1	1	3	1	1	2	1	3	3	1	2	2	1	1	2	44	2	1
L_106	36	1	2	2.6	47	19	1	2	1	2	1	2	1	2	2	1	2	2		2	2	2	2	1	3	2	2	2	1	3	3	1	2	1	2	1	2	29	2	1
L_107						39	3	1	1	2	1	2	1	2	2	1	2	2		2	2	1	1			1	1					1	2	1	2	1	2	21		1
L_108	37	2	2	3.15	50	24	1	2	1	2	2	1	2	1	2	1	2	2	2	1	1	1	1	3	1	1	1	1	2	3	3	2	1	2	1	2	1	31	2	1
L_109						22	1	2	1	2	1	2	2	1	2	1	2	2		1	1	1	1			1	1	1	2			1	2	2	1	1	2	32		0
L_11						26	2	2	1	2	1	2	1	2	2	1	1	1	1	2	2	1	1	1	3	1	1	2	1			1	2	1	2	1	2	37		0
L_110						25	2	2	1	2	1	2	2	1	2	1	2	2		2	2	1	1			1	1	1	2			1	2	2	1	2	1	33		0
L_111									1	2	2	1								1	1	1	1			1	1	2	1			1	2	2	1
L_112									1	2
L_113	39	2	2	2.9	47	20	1	2	1	2	1	2	1	2	1	2	1	1	1	2	2	1	1	2	2	1	1	1	2			1	2	2	1	1	2	24	2	1
L_114	39	2	2	2.91	46	25	2	2	1	2	2	1	2	1	1	2	2	2	2	1	1	1	1	3	1	1	1	2	1	3	3	1	2	1	2	2	1	27	2	1
L_115	39	2	2	2.928	48	23	1	2	1	2	2	1	1	2	2	1	1	1		2	2	2	2	2	2	2	2	1	2	2	1	1	2	2	1	2	1	27	2	1
L_116						33	3	1	1	2	2	1	2	1	2	1	2	2	1	1	1	1	1			1	1	2	1			2	1	2	1	2	1	34		1
L_117	38	2	2	2.9	45	39	3	1	1	2	2	1	2	1	1	2	2	2		1	1	1	1			1	1	1	2	2	1	1	2	2	1	1	2	42	2	1
L_118	40	2	2	2.8	48	24	1	2	1	2			2	1	1	2	2	2	3	1	1	1	1	3	1	1	1	1	2	2	1	2	1	2	1	2	1	34	2	1
L_119						34	3	1	1	2	2	1	1	2	1	2	2	2		1	1	1	1			2	1	2	1			1	2	2	1	1	2	45		0
L_12						35	3	1	1	2	1	2	2	1	1	2	2	2	3	1	1	2	2	2	2	2	1	1	2			2	1	2	1	2	1	37		0
L_120	40	2	2	3.1		26	2	2	1	2	1	2	2	1	1	2	2	2	2	2	2	1	1			1	1	1	2	3	3	1	2	2	1	2	1	25	2	1
L_121									1	2
L_122	39	2	1	2.6	51	25	2	2	1	2			1	2	2	1	2	2	2	2	2	2	2	1	3	1	1	2	1	3	3	1	2	2	1	1	2	27	2	1
L_123						29	2	1	1	2	1	2	2	1	1	2	2	2		1	1	1	1			1	1	1	2			1	2	2	1	2	1	39		0
L_124	38	2	2	3.2	54	21	1	2	1	2	1	2	2	1	2	1	2	2		1	1	1	1	2	2	1	1	1	2	2	1	2	1	2	1	2	1	26	2	1
L_125	39	2	3	3.74	51	23	1	2	1	2			2	1	2	1	2	2		2	2	1	1	2	2	1	1	1	2	3	3	1	2	2	1	2	1	34	2	1
L_126						23	1	2	1	2	1	2	2	1	1	2	1	1		2	2	1	1			1	1	1	2			1	2	2	1	2	1	25		0
L_127	38	2	3	3.7	50	29	2	1	1	2	1	2	2	1	1	2	2	2	1	2	2	1	1	2	2	1	1	1	2	2	1	1	2	2	1	2	1	37	2	1
L_128				3.55	53	32	3	1	1	2	2	1	2	1	1	2	2	2	3	1	1	1	1	2	2	1	1	1	2	3	3	1	2	2	1	2	1	31	2	1
L_129	39	2	2	3.2	50	26	2	2	1	2	1	2	2	1	1	2	2	2		2	2	1	1	1	3	1	1	1	2	3	3	1	2	1	2	1	2	27	2	1
L_13						36	3	1	1	2	1	2	2	1	1	2	2	2	3	2	2	1	1	2	2	1	1	2	1			1	2	2	1	2	1	36		0
L_130	38	2	2	3.4	49	20	1	2	1	2	1	2	1	2	2	1	2	2	2	2	2	1	1	1	3	1	1	2	1	3	3	2	1	1	2	1	2	34	2	1
L_131									1	2
L_132				3.1	47	21	1	2	1	2	1	2	2	1	1	2	2	2	2	1	1	1	1	1	3	1	1	1	2	2	1	1	2	2	1	2	1	27	2	1
L_133						22	1	2	1	2	1	2	2	1	2	1	2	2		1	1	2	2			1	1	1	2			1	2	2	1	2	1	28		0
L_134	39	2	2	3.1	50	22	1	2	1	2	1	2	1	2	2	1	2	2	1	2	2	1	1	1	3	1	1	2	1	3	3	1	2	2	1	1	2	37	2	1
L_135	40	2	2	3.63	50	24	1	2	1	2	1	2	1	2	1	2	2	2	2	2	2	2	2	1	3	1	1	1	2	1	2	1	2	1	2	1	2	30	2	1
L_136	40	2	3	3.94	55	30	3	1	1	2	2	1	2	1	2	1	2	2		1	1	1	1	1	3	1	1	1	2	3	3	2	1	2	1	2	1	29	2	1
L_137						26	2	2	1	2	1	2	2	1	1	2	2	2	1	1	1	1	1			1	1	1	2			1	2	1	2	1	2	28		0
L_138						37	3	1	1	2	2	1	1	2	2	1	2	2		2	2	1	1			1	1	2	1			1	2	2	1	2	1	40		0
L_139	39	2	3	3.66		27	2	2	1	2	1	2	2	1	1	2	2	2	2	1	1	1	1			1	1	1	2	2	1	2	1	2	1	2	1	28	2	1
L_14						26	2	2	1	2	1	2	1	2	2	1	2	2	1	2	2	1	1			1	1	2	1			2	1	2	1	1	2	32		0
L_140	39	2	2	2.9	50	35	3	1	1	2	2	1	2	1	1	2	2	2		1	1	1	1	2	2	1	1	1	2	1	2	1	2	2	1	2	1	36	2	1
L_141									1	2
L_142	39	2	3	4.28		34	3	1	1	2	2	1	2	1	1	2	2	2	2	2	2	1	1			1	1	1	2	1	2	1	2	1	2	1	2	38	3	1
L_143	39	2	3	3.9	54	27	2	2	1	2	1	2	2	1	1	2	2	2		1	1	1	1	1	3	1	1	1	2	3	3	1	2	2	1	1	2	31	2	1
L_144	38	2	3	3.5	52	26	2	2	1	2	2	1	2	1	1	2	1	1	3	1	1	1	1	2	2	1	1	1	2	3	3	1	2	1	2	1	2	35	2	1
L_145	39	2	2	3.21	48	28	2	1	1	2	2	1	1	2			2	2		2	2	1	1	2	2	1	1	1	2	2	1	1	2	1	2	2	1	39	2	1
L_146	37	2	2	3	47	37	3	1	1	2	2	1	2	1	1	2	1	1	2	1	1	1	1	3	1	1	1	2	1	1	2	2	1	2	1	1	2	39	2	1
L_147	38	2	2	2.6	49	25	2	2	1	2	2	1	2	1	2	1	2	2	2	2	2	1	1	3	1	1	1	2	1	2	1	1	2	2	1	2	1	33	2	1
L_148									1	2
L_149						23	1	2	1	2	1	2	2	1	1	2	2	2	1	2	2	2	2	2	2	1	1	2	1			1	2	1	2	1	2	28		0
L_15						26	2	2	1	2	1	2	1	2	2	1	2	2	1	2	2	2	2	1	3	1	1	2	1			1	2	2	1	1	2	27		0
L_150	38	2	2	3.3	48	38	3	1	1	2	2	1	1	2	2	1	2	2	2	2	2	1	1	1	3	2	1	1	2	2	1	1	2	2	1	1	2	37	2	1
L_16						25	2	2	1	2	2	1	1	2	2	1	2	2	2	1	1	1	1			1	1	1	2			1	2	1	2	2	1	29		0
L_17						29	2	1	1	2	2	1	1	2	2	1	2	2	2	2	2	2	2			1	1	1	2			1	2	2	1	1	2	35		0
L_18						25	2	2	1	2	2	1	1	2	2	1	2	2	1	2	2	2	2	3	1	1	1					1	2	1	2	1	2	35		0
L_2	37	2	2	3.16		30	3	1	1	2	2	1	2	1	1	2	2	2	3	1	1	1	1	2	2	1	1	1	2	1	2	2	1	2	1	2	1	29	2	1
L_20						20	1	2	1	2	2	1	1	2	2	1	1	1	2	2	2	2	2	2	2	1	1	2	1			1	2	1	2	1	2	33		0
L_200	36	1	2	2.745	47	29	2	1	1	2	2	1	1	2	2	1	2	2	2	2	2	2	2	3	1	1	1	2	1	1	2	1	2	2	1	1	2	39	2	1
L_201	37	2	2	3.04	50	33	3	1	1	2	2	1	2	1	1	2	2	2	3	1	1	1	1	3	1	1	1	2	1	3	3	1	2	2	1	2	1	33	2	1
L_202						17	1	2	1	2	2	1	1	2	1	2	2	2	1	2	2	2	2	1	3	1	1	1	2			1	2	2	1	1	2	36		0
L_203									1	2	2	1								2	2	1	1			1	1	2	1			1	2	2	1
L_204	39	2	2	3.595	49	20	1	2	1	2	2	1	1	2	2	1	2	2	3	1	1	1	1	2	2	1	1	1	2	3	3	2	1	2	1	1	2	28	2	1
L_205	38	2	2	2.93	49	21	1	2	1	2	1	2	1	2	2	1	2	2		2	2	1	1	1	3	1	1	2	1	2	1	2	1	2	1	1	2	31	2	1
L_206	39	2	2	3.255	50	26	2	2	1	2	1	2	1	2	1	2	2	2	3	1	1	1	1	2	2	1	1	1	2	2	1	1	2	2	1	2	1	33	2	1
L_207						34	3	1	1	2	1	2	2	1	2	1	2	2	2	1	1	1	1	1	3	1	1	1	2			2	1	2	1	1	2	37		0
L_208	37	2	2	2.765	47				1	2																													2
L_209	39	2	2	2.95		26	2	2	1	2	2	1	1	2	2	1	1	1	1	1	1	1	1	2	2	1	1	2	1	1	2	1	2	2	1	1	2	27	2	1
L_21									1	2
L_210	37	2	2	3.155	51	37	3	1	1	2	2	1	2	1	1	2	2	2	3	1	1			3	1	1	1	2	1	3	3	2	1	2	1	2	1	36	2	1
L_211	38	2	3	3.62	50.5	29	2	1	1	2	2	1	2	1	1	2	2	2	3	2	2	1	1	2	2	2	2	1	2	1	2	1	2	2	1	2	1	30	2	1
L_212	40	2	2	3.26	50.8	24	1	2	1	2	2	1	2	1	2	1			2	1	1	1	1	3	1	2	2	1	2	2	1	1	2	2	1	2	1	29	2	1
L_213	39	2	3	4.555	54	30	3	1	1	2	2	1	2	1	1	2	2	2	3	1	1	1	1	1	3	1	1	1	2	3	3	1	2	2	1	2	1	40	3	1
L_214						26	2	2	1	2	2	1	2	1	1	2	2	2	2	2	2	2	2			1	1	2	1			1	2	2	1	2	1	32		0
L_215						28	2	1	1	2	1	2	2	1	2	1	2	2	3	1	1	2	2			1	1	1	2			2	1	2	1	2	1	35		0
L_216	39	2	2	3.1	51	30	3	1	1	2	2	1	2	1	2	1	1	1	3	1	1	1	1	1	3	2	2	1	2	2	1	1	2	2	1	1	2	38	2	1
L_217	39	2	3	3.695	50	28	2	1	1	2	2	1	2	1	1	2	2	2	3	1	1	1	1	3	1	1	1	2	1	3	3	2	1	2	1	2	1	30	2	1
L_218	37	2	3	3.31	48	27	2	2	1	2	1	2	2	1	1	2	2	2	3	1	1	1	1	1	3	1	1	1	2	2	1	2	1	2	1	2	1	41	2	1
L_219									1	2
L_22	39	2	2	3.495	51.5	21	1	2	1	2	1	2	1	2	2	1	2	2	1	2	2	2	2	2	2	1	1	1	2	2	1	1	2	2	1	2	1	27	2	1
L_220						28	2	1	1	2	1	2	1	2	2	1	2	2	1	2	2	1	1	1	3	1	1	2	1			2	1	1	2	1	2	30		0
L_221	40	2	2	3		25	2	2	1	2	1	2	2	1	1	2	2	2	3	2	2	1	1	3	1	1	1	1	2	3	3	1	2	2	1	2	1	25	2	1
L_222	37	2	2	2.615	56	31	3	1	1	2	2	1	2	1	2	1	2	2	3	2	2	1	1	1	3	1	1	1	2	2	1	1	2	2	1	2	1	42	2	1
L_223	38	2	2	3.14	49	28	2	1	1	2	2	1	2	1	2	1	2	2	2	1	1	2	2	3	1	1	1	1	2	1	2	1	2	2	1	2	1	34	2	1
L_224	39	2	2	3.295	52	33	3	1	1	2	2	1	2	1	2	1	2	2	3	2	2	2	2	2	2	1	1	1	2	1	2	1	2	2	1	2	1	41	2	1
L_225						29	2	1	1	2	2	1	2	1	2	1	2	2	3	1	1	1	1			1	1					2	1	2	1	2	1	34		0
L_226	39	2	2	2.82	49	29	2	1	1	2			1	2			2	2		1	1	1	1	1	3	1	1	1	2	3	3	1	2			1	2	39	2	1
L_227	38	2	2	3.2	50	30	3	1	1	2			2	1	1	2	2	2	2	2	2	1	1	2	2	1	1	2	1	3	3	2	1	2	1	2	1	40	2	1
L_228	39	2	3	3.885	52				1	2	2	1								2	2	1	1			1	1	1	2	3	3	1	2	2	1				2
L_229	38	2	2	3.22	50				1	2	2	1								1	1	1	1			1	1	1	2	2	1	2	1	2	1				2
L_23	39	2	3	4.035	52	24	1	2	1	2	1	2	2	1	2	1	2	2	2	1	1	1	1	1	3	1	1	2	1	3	3	2	1	2	1	2	1	32	3	1
L_230	39	2	3	3.975	51				1	2	2	1								2	2	1	1					1	2	2	1	1	2	2	1				2
L_231	40	2	2	3.32	52	31	3	1	1	2	2	1	2	1	1	2	2	2		2	2	2	2	3	1	1	1	2	1	3	3	1	2	2	1	2	1	37	2	1
L_232	39	2	2	2.965	50	33	3	1	1	2	2	1	2	1	1	2	2	2	3	1	1	1	1	3	1	1	1	2	1	3	3	2	1			2	1	43	2	1
L_233	39	2	2	2.98	51				1	2	1	2								1	1	1	1			1	1	1	2	2	1	2	1	2	1				2
L_234									1	2	2	1								1	1	1	1			1	1					2	1	2	1
L_235						35	3	1	1	2	2	1	2	1	1	2	2	2	1	1	1	1	1	3	1	1	1	2	1			1	2	2	1	1	2	44		0
L_236	38	2	2	2.77	49	58	3	1	1	2	2	1	2	1	1	2	2	2	3	1	1	1	1	1	3	1	1	1	2	2	1	2	1	1	2	2	1	32	2	1
L_237						27	2	2	1	2	1	2	2	1	1	2	2	2	3	2	2	1	1			1	1	1	2			1	2	2	1	2	1	27		0
L_238	40	2	2	3.355	53	24	1	2	1	2	1	2	2	1	2	1	2	2		1	1	2	2	1	3	1	1	1	2	2	1	1	2	2	1	2	1	30	2	1
L_239	37	2	3	3.66	49	30	3	1	1	2	1	2	2	1	1	2	2	2	3	2	2	1	1	2	2	1	1					1	2	2	1	2	1	32	2	1
L_24	40	2	3	3.9	54.6	33	3	1	1	2			2	1	1	2	2	2	3	2	2	1	1	2	2	2	1	1	2	3	3	2	1	2	1	2	1	30	2	1
L_240	40	2	3	3.97	52	28	2	1	1	2			2	1	1	2	2	2	3	1	1	1	1	2	2	1	1	1	2	2	1	2	1	2	1	2	1	31	2	1
L_241	38	2	3	3.55	51	27	2	2	1	2	2	1	2	1	2	1	2	2	3	2	2	1	1	2	2	1	1	1	2	2	1	1	2	2	1	2	1	36	2	1
L_242	40	2	2	3.495	51	26	2	2	1	2	2	1	2	1	2	1	2	2		2	2	2	2	1	3	1	1	2	1	2	1	2	1	1	2	2	1	28	2	1
L_243						31	3	1	1	2	2	1	2	1	1	2	2	2	3	1	1	1	1	3	1	1	1	2	1			2	1	2	1	2	1	32		1
L_244	37	2	2	2.625	48	31	3	1	1	2	2	1	2	1	2	1	2	2		1	1	1	1	1	3	1	1	1	2	1	2	1	2	2	1	2	1	32	2	1
L_245	40	2	2	3.015	50	32	3	1	1	2			2	1	1	2	2	2		2	2	1	1	3	1	1	1	2	1	3	3	2	1	2	1	2	1	31	2	1
L_246									1	2	2	1								1	1	1	1			1	1	1	2			1	2	2	1
L_247	39	2	3	3.75	52.5				1	2																													2
L_248	38	2	2	3.29	49	25	2	2	1	2	2	1	2	1	1	2	2	2	3	2	2	2	2	3	1	1	1	2	1	2	1	1	2	2	1	2	1	30	2	1
L_249	39	2	3	3.8		25	2	2	1	2	2	1	2	1	2	1	2	2		2	2	1	1	3	1	1	1	1	2	3	3					2	1	33	2	1
L_25						21	1	2	1	2	1	2	2	1	2	1	2	2	2	2	2	1	1	1	3	1	1	1	2	1	2	2	1	2	1	2	1	31		1
L_250	39	2	3	5.14	56	25	2	2	1	2	1	2	2	1	1	2	2	2	3	2	2	1	1			1	1	1	2	3	3	1	2	2	1	2	1	27	3	1
L_251	39	2	3	3.765	52	30	3	1	1	2	2	1	2	1	2	1	2	2	3	1	1	1	1	3	1	1	1	1	2	2	1	1	2	2	1	2	1	35	2	1
L_252						26	2	2	1	2	1	2	2	1	1	2	2	2		2	2	2	2	1	3	1	1	1	2			2	1	2	1	2	1	28		0
L_253	38	2	1	2.2	43	23	1	2	1	2	1	2	2	1	2	1	1	1		2	2	2	2	2	2	1	1	1	2	2	1	2	1	2	1	2	1	35	1	1
L_254	38	2	3	3.735	49	29	2	1	1	2	2	1	2	1	1	2	2	2	3	2	2	1	1	2	2	1	1	2	1	3	3	2	1	2	1	2	1	32	2	1
L_255	38	2	2	3.06	50	27	2	2	1	2	1	2	2	1	2	1	2	2	3	2	2	1	1	2	2	1	1	1	2	2	1	1	2	2	1	2	1	23	2	1
L_256	38	2	2	3.19	52	33	3	1	1	2	1	2	2	1	1	2	2	2		1	1	1	1	2	2	1	1	1	2	1	2	1	2	2	1	2	1	35	2	1
L_257	40	2	2	3.77	50	24	1	2	1	2	1	2	2	1	1	2	2	2	3	1	1	1	1	3	1	1	1	2	1	3	3	2	1	2	1	2	1	26	2	1
L_258	38	2	3	3.635	49	33	3	1	1	2	2	1	2	1	1	2	1	1		1	1	1	1	3	1	1	1	1	2	3	3	1	2	2	1	1	2	37	2	1
L_259	39	2	2	2.98	49	32	3	1	1	2	2	1	2	1	1	2	2	2	2	1	1	1	1	2	2	1	1	2	1	2	1	1	2	2	1	2	1	31	2	1
L_26									1	2
L_260						32	3	1	1	2	2	1	2	1	2	1	2	2		1	1	1	1			1	1	2	1			2	1	2	1	2	1	37		0
L_261	38	2	2	2.995	48.5	30	3	1	1	2	1	2	2	1	2	1	2	2		1	1	1	1	3	1	1	1	1	2	1	2	2	1	2	1	2	1	32	2	1
L_262						39	3	1	1	2	2	1	1	2	1	2	2	2	1	2	2	2	2	3	1	1	1	1	2			2	1	2	1	1	2	40		0
L_263	41	2	1	2.6	48	36	3	1	1	2	2	1	2	1	1	2	2	2	1	1	1	1	1	3	1	1	1	1	2	2	1	2	1	2	1	1	2	38	2	1
L_264	40	2	2	3.46	49.5	28	2	1	1	2	1	2	2	1	1	2	2	2	1			1	1	3	1	1	1	1	2	1	2	1	2	2	1	2	1	38	2	1
L_265	40	2	2	3.5	50.5	36	3	1	1	2	2	1	2	1	1	2	2	2	3	1	1	1	1	3	1	1	1	2	1	3	3	1	2	2	1	2	1		2	1
L_266	39	2	2	3.2	49	31	3	1	1	2	1	2	2	1	1	2	2	2	3	1	1	1	1	2	2	2	1	2	1	3	3	1	2	1	2	2	1	35	2	1
L_267						36	3	1	1	2	2	1	2	1	1	2	2	2	3	2	2	1	1	3	1	1	1	1	2			1	2	1	2	2	1	43		0
L_268	41	2	2	3.2	51.5	30	3	1	1	2	1	2	2	1	1	2	2	2		2	2	1	1	2	2	1	1	1	2	3	3	2	1	2	1	2	1	28	2	1
L_269	39	2	2	2.9	48	26	2	2	1	2	2	1	2	1	2	1	2	2	3	1	1	1	1	3	1	1	1	1	2	1	2	1	2	2	1	1	2	33	2	1
L_27	34	1	2	2.24	42	28	2	1	1	2	2	1	2	1	2	1	2	2		1	1	1	1	3	1	1	1	1	2	1	2	1	2	2	1	2	1	33	1	1
L_28						26	2	2	1	2	1	2	2	1	1	2	2	2	2	2	2	1	1			1	1	1	2			2	1	2	1	2	1	29		0
L_29	38	2	2	2.68	48.5	27	2	2	1	2	2	1	2	1	2	1	2	2	3	2	2	1	1	1	3	1	1	1	2			1	2	2	1	2	1	32	2	1
L_3						26	2	2	1	2	2	1	2	1	1	2	2	2	3	2	2	1	1			1	1	2	1			1	2	2	1	2	1	32		0
L_30	38	2	3	3.835	51	34	3	1	1	2	2	1	2	1	1	2	2	2	2	1	1	1	1	3	1	1	1	1	2	3	3	1	2	2	1	1	2	37	2	1
L_31	39	2	3	3.955	56	27	2	2	1	2	2	1	2	1	1	2	2	2	3	1	1	1	1	2	2	1	1	1	2	1	2	1	2	2	1	1	2		2	1
L_32	38	2	3	3.61	50.5	35	3	1	1	2	2	1	2	1	1	2	2	2	3	1	1	1	1	3	1	2	2	1	2	3	3	1	2	2	1	2	1	35	2	1
L_33	38	2	2	3.195	49	29	2	1	1	2			2	1	1	2	2	2	3	1	1	1	1	2	2	1	1	1	2	3	3	2	1	2	1	2	1	29	2	1
L_34	39	2	3	3.615	53	26	2	2	1	2	2	1	2	1	1	2	2	2		2	2	2	2	2	2	1	1	1	2	2	1	1	2	2	1	1	2		2	1
L_35	38	2	2	3.35	52	27	2	2	1	2	2	1	2	1	1	2	1	1	3	1	1	1	1	3	1	1	1	2	1	3	3	1	2	2	1	2	1	26	2	1
L_36									1	2	1	2					2	2		1	1	1	1			2	1	2	1			1	2	2	1
L_37						34	3	1	1	2	2	1	2	1	2	1	2	2	3	1	1	1	1	1	3	1	1	1	2			1	2	2	1	2	1	34		0
L_38									1	2	1	2					2	2		1	1	1	1			2	1					1	2	2	1
L_39	40	2	2	3.08	52.5	26	2	2	1	2	2	1	2	1	1	2	2	2	3			1	1	3	1	1	1	1	2	1	2	2	1	2	1	2	1	28	2	1
L_4						26	2	2	1	2	2	1	2	1	1	2	2	2	3	1	1	1	1	3	1	1	1	1	2			2	1	2	1	2	1	28		0
L_40						29	2	1	1	2			2	1	1	2	2	2	2	1	1	2	2	3	1	1	1	2	1			1	2	2	1	1	2	33		0
L_41	38	2	3	3.715	52	28	2	1	1	2	1	2	2	1	1	2	2	2	3	1	1	1	1	2	2	1	1	1	2	2	1	1	2	2	1	2	1	32	2	1
L_42	37	2	3	3.29	49	33	3	1	1	2			1	2	1	2	2	2	2	1	1	1	1	3	1	1	1	2	1	3	3	1	2	2	1	1	2	34	2	1
L_43	40	2	2	3.54	52	24	1	2	1	2	1	2	1	2	1	2	2	2		1	1	1	1	2	2	1	1	1	2	3	3	2	1	2	1	2	1	30	2	1
L_44	38	2	2	3.28	49	33	3	1	1	2			1	2	1	2	2	2	2	2	2	1	1	3	1	1	1	1	2	2	1	1	2	2	1	1	2	34	2	1
L_45						23	1	2	1	2	1	2	2	1	2	1	2	2		1	1			2	2	1	1	1	2			1	2	2	1	2	1	31		0
L_46	37	2	3	3.615	51	29	2	1	1	2	2	1	2	1	1	2	2	2		2	2	1	1	3	1	1	1	1	2	2	1	2	1	2	1	2	1	40	2	1
L_47	40	2	2	3.485	51.5	22	1	2	1	2	1	2	1	2	2	1	2	2	2	1	1	1	1	2	2	1	1	1	2	3	3	2	1	2	1	2	1	28	2	1
L_48	39	2	2	3.195	49.7	20	1	2	1	2	2	1	1	2	2	1	2	2	1	2	2	2	2			1	1	1	2	1	2	1	2	2	1	1	2	27	2	1
L_49	39	2	3	3.645	50	25	2	2	1	2	1	2	2	1	1	2	2	2	3	1	1	1	1	2	2	1	1	1	2	3	3	2	1	2	1	2	1	28	2	1
L_5						20	1	2	1	2			2	1	2	1	1	1	2	2	2	2	2	1	3	1	1	1	2			1	2	2	1	2	1	31		0
L_50						22	1	2	1	2	1	2	2	1	1	2	2	2		1	1	1	1	1	3	1	1					1	2	2	1	2	1	28		0
L_51	37	2	3	3.49	49	30	3	1	1	2	2	1	2	1	1	2	2	2	2	1	1	1	1	1	3	2	1	2	1	2	1	1	2	2	1	2	1	29	2	1
L_52	36	1	3	3.225	49	34	3	1	1	2	2	1	2	1	1	2	2	2	2	2	2	2	2	3	1	1	1	2	1	2	1	2	1	1	2	1	2	33	2	1
L_53	38	2	3	3.41	51	29	2	1	1	2			1	2	2	1	1	1	3	2	2	1	1	1	3	1	1	1	2	3	3	1	2	2	1	2	1	33	2	1
L_54	39	2	2	3.125	47	29	2	1	1	2	1	2	2	1	1	2	2	2	3	1	1	1	1	3	1	1	1	1	2			1	2	2	1	2	1	35	2	1
L_55	39	2	3	3.92	52	28	2	1	1	2	1	2	2	1	1	2	2	2		1	1	1	1	2	2	1	1	2	1	2	1	1	2	2	1	2	1	29	2	1
L_56	40	2	2	3.195	49.5	30	3	1	1	2	2	1	2	1	2	1	2	2	3	2	2	2	2	1	3	1	1	1	2	1	2	1	2	2	1	2	1	45	2	1
L_57						39	3	1	1	2	2	1	2	1	2	1	2	2	1	2	2	2	2	2	2	1	1	2	1			1	2	2	1	1	2	40		1
L_58	37	2	2	3.115	51	26	2	2	1	2	2	1	2	1	1	2	2	2	3	1	1	1	1	1	3	2	2	1	2	2	1	2	1	2	1	2	1	27	2	1
L_59						35	3	1	1	2	2	1	2	1	2	1	2	2		1	1	1	1			2	1	1	2			1	2	2	1	2	1	34		0
L_6						29	2	1	1	2	2	1	1	2	2	1	2	2	1	2	2	1	1	3	1	1	1	1	2			1	2	1	2	1	2	39		0
L_60						33	3	1	1	2	1	2	2	1	2	1	2	2		1	1	1	1	2	2	1	1	1	2			1	2	1	2	2	1	34		0
L_61	38	2	3	3.435	50	24	1	2	1	2	1	2	2	1	2	1	2	2		1	1			1	3	1	1	1	2	2	1	2	1	2	1	2	1	30	2	1
L_62						38	3	1	1	2	2	1	2	1	1	2	1	1		1	1	1	1	3	1	1	1	1	2			2	1	1	2	1	2	45		0
L_63						30	3	1	1	2	2	1	2	1	1	2	2	2		1	1	1	1			1	1	1	2			1	2	2	1	1	2	43		0
L_64						33	3	1	1	2			2	1	1	2	2	2	3	1	1	1	1	1	3	1	1	2	1			2	1	2	1	2	1	39		0
L_65									1	2
L_66	40	2	2	3.05	51	25	2	2	1	2	1	2	2	1	2	1	2	2	3	1	1	1	1	1	3	1	1	1	2	3	3	2	1	2	1	2	1	30	2	1
L_67						26	2	2	1	2	1	2	2	1	1	2	2	2	3	1	1	1	1	1	3	1	1	1	2			2	1	2	1	2	1	29		0
L_68	37	2	2	2.995	50.5	26	2	2	1	2	1	2	2	1	2	1	2	2	3	1	1	1	1	1	3	1	1	1	2	3	3	2	1	2	1	2	1	30	2	1
L_69	35	1	2	2.665	47	23	1	2	1	2	2	1	2	1	1	2	1	1	3	1	1	1	1			1	1	2	1	3	3	2	1	1	2	2	1	33	2	1
L_7						33	3	1	1	2	2	1	2	1	1	2	2	2	3	1	1	1	1	1	3	1	1	1	2			1	2	2	1	2	1	38		0
L_70	37	2	2	2.5	48	40	3	1	1	2	2	1	2	1	1	2	2	2	3	1	1	1	1			2	1					2	1			2	1	57	2	1
L_71	39	2	2	3.5	49	33	3	1	1	2	2	1	2	1	1	2	2	2		2	2	1	1	1	3	1	1	1	2	3	3	1	2	2	1	2	1	45	2	1
L_72						25	2	2	1	2	1	2	2	1	2	1	2	2	3	1	1	1	1			1	1	1	2			1	2	2	1	2	1	34		0
L_73	38	2	3	3.72	50				1	2																													2	1
L_74						27	2	2	1	2	1	2	2	1	1	2	2	2	3	1	1	1	1	2	2	1	1	2	1	3	3	1	2	2	1	2	1	31		1
L_75	39	2	2	3.165	50	24	1	2	1	2	1	2	2	1	2	1	2	2	3	1	1	1	1			1	1	1	2	2	1	2	1	2	1	2	1	28	2	1
L_76	40	2	2	2.87	50	24	1	2	1	2	1	2	2	1	2	1	2	2		1	1	1	1	1	3	1	1	1	2	2	1	1	2	2	1	2	1	26	2	1
L_77	39	2	2	3.055	48	24	1	2	1	2	1	2	2	1	2	1	2	2		1	1	1	1	1	3	1	1	1	2	2	1	1	2	2	1	2	1	27	2	1
L_78	40	2	3	4.225	52	35	3	1	1	2	1	2	2	1	1	2	2	2		1	1	1	1			1	1	1	2	3	3	2	1	2	1	2	1	45	3	1
L_79	38	2	2	3.065	48	23	1	2	1	2	2	1	1	2	2	1	1	1		1	1	1	1	2	2	1	1					2	1	2	1	2	1	30	2	1
L_8						45	3	1	1	2	2	1	2	1	1	2	2	2	3	1	1	1	1			1	1	1	2			1	2	2	1	2	1	47		0
L_80						22	1	2	1	2	1	2	2	1	2	1	2	2		2	2	2	2			1	1	1	2			1	2	2	1	2	1	27		0
L_81	36	1	2	2.865	47	26	2	2	1	2	2	1	2	1	1	2	2	2	2	1	1	1	1			1	1	2	1	3	3	2	1	2	1	2	1	36	2	1
L_82	35	1	2	2.445	44.5	21	1	2	1	2	2	1	1	2	2	1	2	2		2	2	1	1	1	3	1	1	1	2	1	2	1	2	2	1	2	1	32	1	1
L_83	38	2	2	2.965	47.5	31	3	1	1	2	1	2	2	1	1	2	2	2	2	2	2	1	1	3	1	1	1	2	1	1	2	2	1	2	1	1	2	35	2	1
L_84	38	2	2	2.935	50.5	26	2	2	1	2			2	1	1	2	2	2		1	1	1	1			2	1	1	2	3	3	2	1	2	1	2	1	30	2	1
L_85	37	2	2	2.965	48				1	2	2	1								2	2	1	1			1	1	1	2	1	2	1	2	2	1				2
L_86	38	2	3	3.475	50				1	2																													2
L_87	40	2	2	3.255	50	27	2	2	1	2	1	2	2	1	1	2	2	2		2	2	1	1			1	1	1	2	3	3	1	2	2	1	2	1	30	2	1
L_88						36	3	1	1	2			2	1	2	1	2	2								1	1	2	1					2	1	2	1	43		0
L_89						32	3	1	1	2	1	2	2	1	1	2	2	2		1	1	1	1	2	2	1	1	1	2			1	2	1	2	2	1	33		0
L_9						25	2	2	1	2	1	2	2	1	1	2	2	2	2	1	1	1	1	1	3	1	1	1	2			1	2	2	1	1	2	32		0
L_90						37	3	1	1	2	2	1	2	1	2	1	2	2		1	1	1	1	2	2	1	1	1	2			1	2	2	1	1	2	46		0
L_91	40	2	3	3.945	52	30	3	1	1	2	1	2	2	1	1	2	2	2		1	1	1	1	2	2	1	1	1	2	3	3					2	1	29	2	1
L_92	37	2	2	2.87	50	32	3	1	1	2	1	2	2	1	1	2	2	2		1	1	1	1	3	1	1	1	1	2	1	2	1	2	2	1	2	1	36	2	1
L_93	39	2	2	3.07	48	36	3	1	1	2	2	1	2	1	1	2	2	2	3	1	1	1	1	3	1	1	1	1	2	2	1	1	2	2	1	2	1	41	2	1
L_94	38	2	2	3	50	37	3	1	1	2	2	1	2	1	1	2	2	2	3	1	1	1	1	3	1	1	1	1	2	2	1	1	2	1	2	2	1	50	2	1
L_95	37	2	3	3.385	50	35	3	1	1	2	2	1	1	2	2	1	2	2	1	1	1	1	1	2	2	2	1	1	2	3	3	2	1	2	1	1	2	40	2	1
L_96	35	1	2	2.23	46.5	41	3	1	1	2	2	1	2	1	1	2	2	2	3	1	1	1	1	3	1	1	1	1	2	1	2	1	2	2	1	2	1	39	1	1
L_97	37	2	1	2.305	44.5	37	3	1	1	2			2	1	1	2	2	2		1	1	1	1	3	1	1	1	1	2	1	2	2	1	2	1	2	1	45	1	1
L_98									1	2										1	1	1	1			1	1	1	2			2	1	2	1
L_99						30	3	1	1	2			1	2	2	1	2	2		1	1	2	2			1	1					1	2	2	1	1	2	36		0
Q_001	40	2	2	3.7	53				2	1																													2
Q_002	41	2	2	3.4	50	35	3	1	2	1	2	1	2	1	1	2	2	2		1	1	1	1	3	1	1	1	2	1	3	3	2	1	2	1	2	1	39	2	1
Q_003						29	2	1	2	1	2	1								2	2	1	1			1	1					1	2	2	1				2
Q_004	40	2	2	3.4	51	22	1	2	2	1	2	1	1	2	2	1	2	2	1	2	2	1	1	2	2	1	1	1	2	2	1	1	2	1	2	2	1	25	2	1
Q_005	38	2	2	3.04	51	22	1	2	2	1																		2	1										2
Q_006	40	2	3	3.8	51	39	3	1	2	1	2	1																2	1										2
Q_007	39	2	2	3.1	49	29	2	1	2	1	1	2																2	1										2
Q_008	38	2	2	2.83	49	27	2	2	2	1	1	2	1	2	2	1	1	1	3	1	1	1	1	3	1	1	1	2	1	3	3	1	2	2	1	1	2	34	2	1
Q_009	40	2	3	4.2	52	27	2	2	2	1	2	1			2	1				1	1	1	1			1	1	2	1			1	2	2	1				3
Q_010	40	2	2	3.3	50	18	1	2	2	1	2	1	1	2	2	1	2	2	3	1	1	1	1	3	1	1	1	1	2	1	2	1	2	2	1	2	1	28	2	1
Q_011	40	2	2	3.5	51	22	1	2	2	1	2	1	1	2	2	1	1	1	3	1	1	2	2			1	1	1	2			1	2	2	1	1	2	26	2	1
Q_012						27	2	2	2	1	2	1	2	1	1	2	2	2	3	1	1	1	1	3	1	1	1	2	1			1	2	2	1	2	1	29		0
Q_013	41	2	3	4.16	53	39	3	1	2	1	2	1	1	2	2	1	1	1	1			1	1			1	1					1	2	1	2	1	2	35	3	1
Q_014	36	1	3	3.1	50	27	2	2	2	1	2	1	2	1	1	2	1	1	1	1	1	1	1	3	1	1	1	2	1	1	2	1	2	1	2	2	1	32	2	1
Q_015									2	1
Q_016	41	2	2	3.75	54	21	1	2	2	1	2	1			2	1	2	2		2	2	2	2			1	1	1	2			1	2	2	1	1	2	25	2	1
Q_017	40	2	2	3.2	51	31	3	1	2	1	2	1	2	1	1	2	2	2	3	1	1	1	1			1	1	2	1			1	2	2	1	2	1	34	2	1
Q_018	40	2	1	2.7		22	1	2	2	1	1	2	1	2	1	2	2	2	3	1	1	1	1			1	1	1	2			1	2	2	1	1	2	27	2	1
Q_019	40	2	3	4.18	54	35	3	1	2	1	2	1	1	2	2	1	2	2		1	1	1	1			1	1	2	1			2	1	2	1	2	1	38	3	1
Q_020	39	2	2	3.3	52	29	2	1	2	1	2	1	2	1	2	1	2	2	3	1	1	1	1			1	1	2	1			1	2	2	1	2	1	32	2	1
Q_021	39	2	1	2.6	49	21	1	2	2	1	1	2								1	1	1	1	1	3	1	1	1	2	1	2	1	2	1	2				2
Q_022	40	2	2	3.1	49	24	1	2	2	1	2	1								1	1	1	1			1	1					1	2	1	2				2
Q_023						28	2	1	2	1	1	2	2	1	2	1	2	2	3	2	2	2	2			1	1	1	2			1	2	2	1	2	1	30		1
Q_024	40	2	2	3.5	52	25	2	2	2	1	1	2																2	1										2
Q_025	37	2	2	3.006	48	29	2	1	2	1	2	1	1	2			2	2																		1	2	23	2	1
Q_026	39	2	2	2.85	48	27	2	2	2	1	1	2	2	1	2	1	2	2		1	1	1	1	1	3	1	1	1	2	1	2	1	2	2	1	2	1	30	2	1
Q_027	38	2	3	4.9	56	32	3	1	2	1	2	1	2	1	2	1	2	2		1	1	1	1			1	1	2	1			2	1	2	1	2	1	34	3	1
Q_028	39	2				28	2	1	2	1	1	2	2	1	1	2	2	2	3	1	1	1	1			1	1	1	2			1	2	2	1	2	1	39		1
Q_029						29	2	1	2	1	2	1	1	2	1	2	2	2	3	1	1	1	1			1	1	2	1			1	2	2	1	1	2	33		0
Q_030	38	2	3	3.8	54	30	3	1	2	1	2	1	2	1	2	1	2	2	3	1	1	1	1			1	1	1	2	1	2	1	2	2	1	2	1	35	2	1
Q_031						28	2	1	2	1	2	1	2	1	2	1	2	2	2	2	2	2	2			1	1	2	1			1	2	2	1	1	2	35		0
Q_032	41	2	3	4	56	31	3	1	2	1	2	1	1	2	1	2	2	2	3	1	1	1	1			1	1	2	1			2	1	1	2	2	1	32	2	1
Q_033	35	1	3	2.96	48	37	3	1	2	1	2	1	2	1	2	1	2	2		1	1	1	1			1	1	1	2			1	2	2	1	2	1	39	2	1
Q_034	41	2	2	3.8	55	32	3	1	2	1	2	1	2	1	2	1	2	2	2	1	1	1	1			1	1	2	1			1	2	1	2	2	1	39	2	1
Q_035	37	2	3	3.96	51	35	3	1	2	1	2	1	1	2	2	1	2	2		1	1	1	1			1	1	2	1			1	2	2	1	2	1	44	2	1
Q_036	40	2	3	3.87	54	31	3	1	2	1	2	1	2	1	1	2	2	2	3	1	1	1	1	3	1	1	1	2	1	3	3	2	1	2	1	2	1	32	2	1
Q_037	38	2	1	2.3	44	21	1	2	2	1	1	2	2	1	1	2	1	1		2	2	1	1			1	1	1	2			1	2	1	2	2	1	27	1	1
Q_038	39	2	3	3.7	53	21	1	2	2	1	1	2	1	2	2	1	1	1		1	1	2	2			1	1	1	2			1	2	1	2	1	2	25	2	1
Q_039	38	2	2	3.2	54	39	3	1	2	1	2	1	1	2	2	1	1	1	3							1	1	2	1			2	1	1	2	1	2	45	2	1
Q_040	41	2	2	3.7	53	29	2	1	2	1	2	1	2	1	2	1	2	2	2	1	1	1	1			1	1	2	1			1	2	2	1	2	1	34	2	1
Q_041						22	1	2	2	1	1	2	2	1	2	1	2	2	3	2	2	1	1			1	1	1	2			1	2	2	1	2	1	28	3	1
Q_042	38	2	3	3.46	53	32	3	1	2	1	2	1	2	1	1	2	1	1	3	1	1	1	1			1	1	2	1			1	2	2	1	2	1	38	2	1
Q_043	37	2	1	2.12	47	28	2	1	2	1	2	1	2	1	2	1	2	2		2	2	1	1			1	1	1	2			1	2	1	2	2	1	34	1	1
Q_044	40	2	2	3	50	27	2	2	2	1	1	2	1	2	2	1	2	2		1	1	1	1			1	1	1	2			1	2	2	1	1	2	27	2	1
Q_045	39	2	2	3.04	50	35	3	1	2	1	2	1	2	1	2	1	2	2	3	2	2	2	2	3	1	1	1	1	2			1	2	2	1	2	1	43	2	1
Q_046	39	2	2	3		21	1	2	2	1	1	2	1	2	1	2	2	2		2	2	1	1			1	1					1	2	1	2	1	2	25	2	1
Q_047	37	2	3	3.43	51	29	2	1	2	1	2	1	1	2	1	2	2	2	3	2	2	1	1	3	1	1	1					2	1	2	1	1	2	38	2	1
Q_048	40	2	3	4.29	53	37	3	1	2	1	2	1	2	1	1	2	2	2		1	1	2	2	3	1	1	1	2	1			1	2	2	1	2	1	39	3	1
Q_049	38	2	2	3	48	28	2	1	2	1	2	1	2	1	2	1	1	1		1	1	1	1	2	2	1	1					1	2	1	2	2	1	33	2	1
Q_050	39	2							2	1	2	1
Q_051	37	2	3	4.16	52	30	3	1	2	1	1	2	1	2	2	1	1	1		1	1	2	2			1	1	2	1	3	3	2	1	2	1	2	1	38	3	1
Q_052	39	2	2	3.14	51	30	3	1	2	1	2	1	2	1	1	2	1	1		1	1	1	1			1	1	1	2			1	2	2	1	2	1	34	2	1
Q_053	39	2	2	3.22	53	26	2	2	2	1	2	1	1	2	1	2	1	1		1	1	1	1			1	1					1	2	2	1	1	2	30	2	1
Q_054	41	2			54	21	1	2	2	1	1	2	1	2	2	1			3	2	2	1	1			1	1	1	2	1	2	1	2	2	1	1	2	25		1
Q_055									2	1	2	1
Q_056						27	2	2	2	1	1	2								1	1	1	1			1	1					1	2	2	1
Q_057	38	2	2	3.3	51	36	3	1	2	1	2	1	2	1	2	1	2	2	3	2	2	1	1			1	1	2	1	1	2	1	2	1	2	1	2	40	2	1
Q_058	36	1	2	2.4	49	26	2	2	2	1	1	2	2	1	2	1	1	1	3	1	1	2	2			1	1	1	2	2	1	1	2	2	1	1	2	28	1	1
Q_059	40	2	2	2.94	52	23	1	2	2	1	2	1	1	2	2	1	2	2		2	2	2	2	1	3	1	1	1	2	1	2	2	1	2	1	1	2	27	2	1
Q_060						24	1	2	2	1	1	2	2	1	2	1	2	2	3	1	1	2	2			1	1	1	2			1	2	1	2	2	1	29		0
Q_061	40	2	2	3.61	51				2	1	2	1																											2
Q_062	40	2	2	3.33	53				2	1	2	1																											2
Q_063	39	2	3	3.92	52	22	1	2	2	1	1	2	1	2	2	1	1	1		1	1	1	1			1	1	1	2	1	2	1	2	2	1	1	2	26	2	1
Q_064	39	2	3	3.79	54				2	1	2	1																											2
Q_065	41	2	2	3.45	52	24	1	2	2	1	2	1	1	2	2	1	1	1		2	2	1	1	2	2	1	1	2	1	1	2	1	2			2	1	27	2	1
Q_066	39	2	2	3.01	49	25	2	2	2	1	2	1	1	2	1	2	2	2		1	1	2	2	3	1	1	1	1	2	1	2	1	2	2	1	1	2	25	2	1
Q_067	41	2	2	3.8	51	30	3	1	2	1	2	1	2	1	1	2	2	2		1	1	1	1	2	2	1	1	2	1	3	3	1	2	2	1	2	1	32	2	1
Q_068	41	2	1	2.9	50	31	3	1	2	1	2	1	1	2	2	1	1	1	3	2	2	2	2	1	3	1	1	1	2	1	2	1	2	1	2	2	1	32	2	1
Q_069	38	2	2	2.94	49				2	1	2	1	2	1	1	2	2	2	3	2	2	2	2	2	2	1	1	1	2	1	2	1	2	2	1	2	1	38	2	1
Q_070	37	2	3	3.27	50	28	2	1	2	1	2	1	2	1	1	2	1	1		1	1	1	1	1	3	1	1	1	2	1	2	2	1	1	2	2	1	27	2	1
Q_071	38	2	3	4.009	51				2	1	2	1																											3
Q_072	37	2	2	3	51	28	2	1	2	1	2	1	2	1	2	1	2	2	3	2	2	2	2	3	1	1	1	2	1	2	1	1	2	2	1	2	1	31	2	1
Q_073	38	2	1	2.46	47	32	3	1	2	1	2	1	2	1	1	2	2	2		1	1	2	2			1	1	2	1	2	1	1	2	2	1	2	1	40	1	1
Q_074	38	2	2	2.55	51	26	2	2	2	1	2	1	1	2	2	1	2	2		2	2	1	1			1	1	1	2	1	2	1	2	2	1	1	2	28	2	1
Q_075	39	2	2	3.4	49				2	1	1	2																											2
Q_076	38	2	2	3	50	26	2	2	2	1	2	1	1	2	2	1	2	2						2	2	1	1	2	1	3	3			1	2	2	1	37	2	1
Q_077	42	2		3.68	50				2	1	1	2																											2
Q_078	37	2	2	3.1	50				2	1	2	1																											2
Q_079	39	2	2	3.11	48	21	1	2	2	1	2	1	1	2	2	1	2	2		2	2	2	2	3	1	1	1	1	2	2	1	1	2	2	1	1	2	24	2	1
Q_080	39	2	2	3.43	52	25	2	2	2	1	1	2	2	1	2	1	1	1		1	1	1	1			1	1	2	1	3	3	1	2	2	1	2	1	35	2	1
Q_081	35	1	2	2.135	45	26	2	2	2	1	1	2	2	1	1	2	2	2		2	2	1	1	3	1	1	1	1	2	1	2	1	2	1	2	1	2	30	1	1
Q_082	39	2	3	3.72	52	35	3	1	2	1	1	2	1	2	2	1	2	2		2	2	2	2			1	1	2	1	3	3	1	2	1	2	2	1	35	2	1
Q_083	40	2	1	2.68	49	31	3	1	2	1	2	1	2	1	2	1	2	2		1	1	1	1			1	1	1	2	2	1	1	2	2	1	2	1	31	2	1
Q_084	40	2	2	2.98	48.5	32	3	1	2	1	2	1	1	2	2	1	2	2	3	1	1	1	1			1	1	2	1	2	1	1	2	2	1	1	2	30	2	1
Q_085	39	2	2	3.5	52	26	2	2	2	1	1	2	1	2	2	1	2	2		1	1	1	1			1	1	2	1	3	3	1	2	2	1	2	1	30	2	1
Q_086	40	2	2	3.65	50	36	3	1	2	1	2	1	2	1	1	2	2	2		1	1	1	1	3	1	1	1	2	1	3	3	1	2	2	1	2	1	37	2	1
Q_087	36	1	2	2.54	46	30	3	1	2	1	2	1	2	1	1	2	2	2	3	1	1	1	1	3	1	1	1	1	2	1	2	1	2	2	1	2	1	33	2	1
Q_088	38	2	2	2.84	53	26	2	2	2	1	2	1	1	2	2	1	2	2		2	2	1	1	1	3	1	1	2	1	3	3	1	2	2	1	2	1	28	2	1
Q_089	40	2	2	3.42	53	30	3	1	2	1	1	2	2	1	2	1	2	2		1	1	1	1	1	3	1	1	2	1	3	3	1	2	2	1	2	1	35	2	1
Q_090	40	2	2	3.1	50	32	3	1	2	1	2	1	2	1	2	1	2	2		2	2	1	1			1	1	1	2	3	3	1	2	2	1	2	1	35	2	1
Q_091	39	2	3	3.68	54				2	1	2	1															1												2
Q_092	39	2	2	3.19	50	32	3	1	2	1	2	1	2	1	2	1	1	1		1	1	2	2			1	1	2	1			1	2	2	1	2	1	38	2	1
Q_093	38	2	2	3.01	49	25	2	2	2	1	1	2	2	1	2	1	2	2		2	2	2	2			1	1	1	2			2	1	2	1	2	1	34	2	1
Q_094	39	2	1	2.6	50	30	3	1	2	1	2	1	1	2	1	2	1	1		1	1	1	1	1	3	1	1	2	1	3	3	1	2	1	2	2	1	28	2	1
Q_095						32	3	1	2	1	1	2	2	1	1	2	2	2		1	1	2	2			1	1	1	2			1	2	2	1	2	1	34		0
Q_096	41	2	2	3.4	51	23	1	2	2	1	1	2	2	1	2	1	2	2	2	1	1	1	1	1	3	1	1	1	2	3	3	1	2	2	1	2	1	23	2	1
Q_097	39	2	2	2.77	47.5	32	3	1	2	1	2	1	2	1	2	1	2	2	3	1	1	1	1	3	1	1	1	2	1	3	3	2	1	2	1	1	2	37	2	1
Q_098						26	2	2	2	1	2	1	2	1	2	1	2	2		1	1	2	2	1	3	1	1	2	1			1	2	2	1	2	1	32		0
Q_099	40	2	1	2.5	48	35	3	1	2	1	2	1	2	1	1	2	2	2	3	1	1	1	1	2	2	1	1	2	1	1	2	1	2	2	1	1	2	42	2	1
Q_100						26	2	2	2	1	2	1	2	1	2	1	1	1		1	1	1	1	2	2	1	1	2	1			1	2	1	2	2	1	24		0
Q_101	39	2	2	3.35	53	38	3	1	2	1	2	1	1	2	2	1	1	1		1	1	1	1	2	2	1	1	1	2	1	2	1	2	2	1	1	2	36	2	1
Q_102						28	2	1	2	1	2	1	2	1	1	2	2	2	3	2	2	2	2			1	1	1	2			2	1	2	1	2	1	28		0
Q_103	39	2	2	2.91	50	29	2	1	2	1	2	1	1	2	2	1	2	2		1	1	1	1	3	1	1	1	2	1	2	1	2	1	2	1	1	2	26	2	1
Q_104	39	2	2	3.11	52	36	3	1	2	1	2	1	1	2	2	1	2	2		2	2	1	1	3	1	1	1	2	1	2	1	1	2	2	1	1	2	37	2	1
Q_105	37	2	2	2.41	47	23	1	2	2	1	1	2	1	2	1	2	2	2		1	1	1	1			1	1	2	1			1	2	2	1	1	2	21	1
Q_106	38	2	3	3.6	53	33	3	1	2	1	2	1	2	1	2	1				2	2	2	2			1	1	2	1	2	1	1	2	1	2	2	1		2	1
Q_107	35	1	1	1.73	44	24	1	2	2	1	1	2	1	2	1	2	2	2	3	1	1	1	1	1	3	1	1	2	1	3	3	2	1	2	1	1	2	36	1	1
Q_108	32	1	2	1.89	38	32	3	1	2	1	1	2	2	1	1	2	1	1		1	1	1	1			1	1					2	1	2	1	1	2	25	1	1
Q_109						18	1	2	2	1	1	2	1	2	1	2	2	2	3	1	1	1	1			1	1	2	1			1	2	2	1	1	2	31		0
Q_110	40	2	1	2.74	51	21	1	2	2	1	1	2	1	2	1	2	2	2		2	2	2	2			1	1	1	2	2	1	2	1	2	1	1	2	25	2	1
Q_111	39	2				28	2	1	2	1	1	2	2	1	2	1	1	1		2	2	1	1			1	1	2	1			2	1	2	1	2	1	48
Q_112	38	2	2	2.73	50	35	3	1	2	1	2	1	2	1	2	1	2	2	3	1	1	1	1	1	3	1	1	2	1	3	3	1	2	2	1	2	1	40	2	1
Q_113						29	2	1	2	1	1	2	2	1	1	2	2	2	3	2	2	2	2			1	1	2	1			1	2	2	1	2	1	33		0
Q_114						26	2	2	2	1	2	1	2	1	1	2	1	1		2	2	2	2			1	1					1	2	2	1	1	2			0
Q_115	40	2	2	3.74	52	29	2	1	2	1	2	1	2	1	1	2	2	2		1	1	1	1			1	1	2	1	3	3	1	2	2	1	2	1	30	2	1
Q_116	37	2	2	2.62	50				2	1	1	2																											2
Q_117	40	2	2	3.48	52	36	3	1	2	1	2	1								1	1	1	1			1	1					1	2	2	1				2
Q_118	42	2		3.57	49	20	1	2	2	1	1	2																											2
Q_119	39	2	2	2.79	51	19	1	2	2	1	1	2	1	2	2	1	1	1		2	2	2	2			1	1	2	1	3	3	1	2	2	1	1	2	23	2	1
Q_120	40	2	2	3.78		29	2	1	2	1	2	1	1	2	1	2	2	2	3	1	1	1	1	3	1	1	1	2	1			1	2	2	1	1	2	29	2	1
Q_121	40	2	2	3.59		24	1	2	2	1	2	1	1	2	2	1	2	2	3	2	2	2	2			1	1	2	1	2	1	1	2	1	2	1	2	28	2	1
Q_122	38	2	3	3.7	50	26	2	2	2	1	2	1	2	1	2	1	2	2		1	1	1	1			1	1					1	2	2	1	2	1	36	2	1
Q_123	38	2	2	2.89	49	24	1	2	2	1	2	1	1	2	1	2	1	1		1	1	2	2			1	1	2	1			1	2	2	1	1	2	35	2	1
Q_124	39	2	2	3.14	54				2	1																													2
Q_125	36	1	3	3.18	50	38	3	1	2	1	2	1	2	1	1	2	2	2		1	1	1	1	2	2	1	1	2	1	2	1	1	2	2	1	2	1	40	2	1
Q_126						40	3	1	2	1	2	1	1	2	2	1	2	2				1	1			1	1					2	1	2	1	1	2	50		0
Q_127						26	2	2	2	1	1	2	2	1	2	1	2	2		1	1	1	1			1	1					1	2	2	1	2	1	32		1
Q_128	40	2	2	3.69	50	29	2	1	2	1	2	1	2	1	2	1	2	2		2	2	1	1			1	1	2	1	2	1	1	2	2	1	2	1	33	2	1
Q_129						23	1	2	2	1	2	1								2	2	2	2			1	1	2	1			1	2	2	1
Q_130	39	2	2	3.56	53	23	1	2	2	1	2	1	1	2	2	1	2	2		2	2	2	2	2	2	1	1	2	1	1	2	1	2	2	1	1	2	27	2	1
Q_131	39	2	2	2.9	51	30	3	1	2	1	2	1	1	2	2	1	2	2	3	2	2	1	1	1	3	1	1	1	2	1	2	1	2	2	1	1	2	28	2	1
Q_132	40	2	2	3.34	52	34	3	1	2	1	2	1												2	2		1												2
Q_133	40	2	2	3.13	50	25	2	2	2	1	1	2	2	1	2	1	2	2		1	1	1	1	1	3	1	1	1	2	1	2	2	1	2	1	2	1	25	2	1
Q_134	38	2	2	3.4	55	26	2	2	2	1	1	2	1	2	2	1				2	2	2	2			1	1	1	2			1	2	2	1	1	2		2
Q_135	39	2	2	3.22	50				2	1	2	1												1	3		1												2
Q_136	36	1	2	2.74	48	36	3	1	2	1	1	2	1	2	2	1	2	2		2	2	1	1			1	1	2	1	3	3	1	2	2	1	2	1	42	2	1
Q_137	40	2	2	3.3	51	36	3	1	2	1	2	1	1	2	2	1	1	1		1	1	1	1	3	1	1	1	1	2	1	2	1	2	2	1	2	1	45	2	1
Q_138						21	1	2	2	1	2	1	2	1						2	2	2	2			1	1					2	1	2	1	2	1
Q_139	40	2	2	3.49	52				2	1	1	2																											2
Q_140	38	2	3	3.55	51	37	3	1	2	1	2	1	1	2	2	1	2	2	2	1	1	1	1			1	1	2	1	3	3	1	2	2	1	1	2	54	2	1
Q_141	38	2	2	2.6	49				2	1																													2
Q_142	40	2	3	3.84	53	22	1	2	2	1	1	2	1	2	2	1	1	1		2	2	2	2	1	3	1	1	1	2			1	2	2	1	2	1	28	2	1
Q_143	39	2	2	3	49	23	1	2	2	1	1	2	2	1	2	1	2	2		1	1	1	1			1	1	1	2			1	2	2	1	2	1	28	2	1
Q_144	38	2	3	3.55		23	1	2	2	1	2	1	1	2	1	2	2	2	3	2	2	2	2	2	2	1	1	1	2	3	3			2	1	2	1	22	2	1
Q_145	40	2	2	3.63	54	31	3	1	2	1	2	1	1	2	2	1	2	2		1	1	1	1			1	1	2	1			1	2	2	1	1	2	50	2	1
Q_146	39	2	3	4.17	51	29	2	1	2	1	2	1								2	2	2	2			1	1					1	2	2	1				3
Q_147	39	2	2	2.84	49				2	1																													2
Q_148	38	2	2	2.84	50	29	2	1	2	1	2	1	2	1	2	1	2	2		1	1			1	3	1	1	1	2	1	2	1	2	2	1	2	1	36	2	1
Q_149	42	2		3.42	53	34	3	1	2	1	2	1	2	1	2	1	1	1		1	1	2	2			1	1	1	2	3	3	1	2	2	1	2	1	39	2	1
Q_150	36	1				31	3	1	2	1	2	1	2	1	1	2	2	2	3	2	2	1	1	3	1	1	1	2	1			1	2	2	1	2	1	32		1
Q_151	41	2	2	3.9	53	29	2	1	2	1	2	1								1	1	2	2	2	2	1	1					1	2	2	1				2
Q_152	40	2	2	3.27	51	26	2	2	2	1	2	1	1	2	2	1	1	1	3	2	2	1	1	2	2	1	1	2	1	3	3	1	2	2	1	2	1	34	2	1
Q_153	39	2	2	3.51	50	28	2	1	2	1	2	1																1	2	2	1								2
Q_154	39	2	2	3.2	54	23	1	2	2	1	1	2	1	2	1	2	2	2		2	2	1	1	1	3	1	1	2	1	2	1	2	1	2	1	1	2	26	2	1
Q_155	46	2	2	3.8	53	28	2	1	2	1	2	1			1	2				1	1	2	2	3	1	1	1	2	1	2	1	2	1	2	1				2
Q_156	40	2	2	3.43	51	30	3	1	2	1	2	1	2	1	2	1	2	2	3	2	2	1	1	1	3	1	1					1	2	2	1	2	1	37	2	1
Q_157	38	2	2	2.97	50	25	2	2	2	1										2	2	2	2	3	1	1	1							2	1				2
Q_158	40	2	2	2.95	50	21	1	2	2	1	2	1								2	2	1	1	1	3	1	1	2	1			1	2	2	1				2
Q_159	39	2	2	3.07	50	31	3	1	2	1	2	1															1												2
Q_160						25	2	2	2	1	2	1	1	2	2	1	2	2		2	2	2	2	3	1	1	1	1	2			1	2	2	1	2	1	34		0
Q_161	39	2	2	3.04	50	25	2	2	2	1	2	1	2	1	2	1	1	1		2	2	2	2	1	3	1	1	1	2			1	2	2	1	1	2	28	2	1
Q_162	38	2	2	3.39	51	33	3	1	2	1	2	1	2	1	2	1	2	2		1	1	2	2	2	2	1	1	2	1			1	2	2	1	2	1	36	2	1
Q_163	39	2	2	3.4	53	20	1	2	2	1	2	1	1	2	2	1	2	2		1	1	2	2	2	2	1	1					1	2	2	1	2	1	35	2	1
Q_164	40	2				28	2	1	2	1	1	2	1	2	1	2	2	2	3	1	1	1	1			1	1	2	1			2	1	2	1	1	2	31		1
Q_165	39	2	2	3.4	50	19	1	2	2	1	1	2	1	2	2	1	2	2	3	2	2	2	2	2	2	1	1	1	2			1	2	2	1	2	1	24	2	1
Q_166	41	2	2	3.7		25	2	2	2	1	2	1	2	1	2	1	2	2	3	2	2	2	2	2	2	1	1	2	1			2	1	2	1	2	1	27	2	1
Q_167	40	2	2	3.3	51	23	1	2	2	1	1	2	2	1	2	1	2	2		2	2	2	2	2	2	1	1	1	2			1	2	2	1	1	2	23	2	1
Q_168	40	2	2	2.9	48	35	3	1	2	1	2	1	1	2	2	1	2	2		2	2	2	2			1	1	2	1			1	2	2	1	2	1	54	2	1
Q_169	39	2	3	3.88	54				2	1	2	1								1	1	1	1	2	2	1	1	2	1			1	2	2	1				2
Q_170	37	2	2	2.95	49	34	3	1	2	1	2	1												2	2		1												2
Q_171	40	2	2	3.55	50				2	1	2	1																											2
Q_172	39	2	2	3.43	51	25	2	2	2	1	1	2	2	1	2	1	2	2	3	2	2	2	2	2	2	1	1	1	2	3	3	1	2	2	1	2	1	25	2	1
Q_173	39	2	2	3.54	53	21	1	2	2	1	2	1	1	2	2	1	2	2		2	2	1	1	3	1	1	1	2	1			2	1			1	2	26	2	1
Q_174	34	1	3	3.555		25	2	2	2	1	1	2	2	1	1	2	2	2		2	2	1	1			1	1	2	1	3	3	1	2	2	1	2	1	32	2	1
Q_175	39	2	2	3.56	50	23	1	2	2	1	2	1			2	1				1	1	1	1	2	2	1	1	1	2	3	3	1	2	2	1				2
Q_176									2	1	1	2	2	1	2	1	2	2		1	1	1	1	1	3	1	1	1	2			1	2	2	1	2	1	30		1
Q_177						34	3	1	2	1	2	1	2	1	1	2	2	2		2	2	2	2			1	1	2	1			1	2	2	1	1	2	38		0
Q_178	39	2	2	3.28	54				2	1	2	1												1	3		1												2
Q_179	39	2	2	3.536	51	24	1	2	2	1	2	1	1	2	2	1	1	1		2	2	2	2	2	2	1	1	1	2	2	1	1	2	2	1	1	2	24	2	1
Q_180									2	1	1	2
Q_181									2	1
Q_182	39	2				31	3	1	2	1	2	1	1	2	2	1	2	2		1	1	1	1	2	2	1	1					1	2	2	1	1	2	29		1
Q_183	40	2	3	3.92		35	3	1	2	1	2	1	1	2	1	2	2	2	3	2	2	2	2	2	2	1	1	2	1			1	2	2	1	1	2	34	2	1
Q_184	39	2	2	3.55	51	20	1	2	2	1	1	2	1	2	2	1	2	2	2	2	2	1	1	3	1	1	1	2	1			1	2	2	1	2	1	26	2	1
Q_185	41	2	2	2.92	49				2	1	2	1												2	2		1												2
Q_186	37	2	2	2.78	49	30	3	1	2	1	2	1	1	2	2	1	1	1	3	2	2	1	1	1	3	1	1	2	1			1	2	2	1	2	1	32	2	1
Q_187	39	2	2	3.3	53				2	1	1	2															1												2
Q_188	38	2	2	3.154	51				2	1	1	2												1	3		1												2
Q_189	40	2	2	3.23	52	30	3	1	2	1	2	1	2	1	1	2	2	2		2	2	2	2	2	2	1	1	2	1	3	3	2	1	2	1	2	1	32	2	1
Q_190	39	2	2	3.54	50	32	3	1	2	1	2	1	1	2	1	2	1	1		1	1	1	1			1	1	2	1	3	3	2	1	2	1	1	2	45	2	1
Q_191	39	2	2	2.66	49				2	1	1	2												1	3		1												2
Q_192	36	1	2	2.55	48	19	1	2	2	1	1	2	1	2	2	1	1	1	3	1	1	2	2	1	3	1	1	2	1	2	1	1	2	2	1	1	2	25	2	1
Q_193	39	2	2	3.47	52				2	1	2	1												1	3		1												2
Q_194	39	2	1	2.58	47	32	3	1	2	1	2	1	1	2	2	1	1	1		1	1			3	1	1	1					1	2	2	1	1	2	32	2	1
Q_195	39	2	2	3.18	52	30	3	1	2	1	2	1	2	1	2	1	2	2	3	2	2	2	2	3	1	1	1					1	2	2	1	2	1	34	2	1
Q_196	39	2	2	2.68	48	26	2	2	2	1	1	2	1	2	2	1	2	2		1	1	2	2	1	3	1	1	2	1	3	3	1	2	2	1	1	2	24	2	1
Q_197	38	2	2	2.885	51	20	1	2	2	1	1	2	1	2	2	1	2	2	1	2	2	1	1	2	2	1	1	1	2	1	2	1	2	2	1	2	1	26	2	1
Q_198	39	2	2	2.93	51	30	3	1	2	1	2	1								1	1	1	1	2	2	1	1							2	1				2
Q_199	38	2	2	3.35	50	33	3	1	2	1	2	1	1	2	2	1	1	1	3	1	1	2	2			1	1	2	1	3	3	2	1	2	1	1	2	38	2	1
Q_200	40	2	2	3.57	52	32	3	1	2	1	2	1	2	1	1	2	2	2	3	1	1	1	1			1	1	2	1	3	3	2	1	2	1	2	1	33	2	1
Q_201	39	2	1	2.45	49	36	3	1	2	1	2	1	1	2	2	1	2	2	3	2	2	2	2	1	3	1	1	2	1	1	2	1	2			1	2	33	1	1
Q_202	38	2	2	2.87	49	26	2	2	2	1	2	1	2	1	2	1	2	2		2	2	1	1	3	1	1	1	1	2	2	1	2	1	2	1	2	1	38	2	1
Q_226	41	2	2	3.47	52	29	2	1	2	1	2	1	2	1	2	1				1	1	1	1	3	1	1	1	1	2	3	3	1	2	2	1	2	1		2
